# Supplementary material for: Generating Real-World Evidence on the Quality Use, Benefits and Safety of Medicines in Australia: History, Challenges and a Roadmap for the Future
Source: Int J Environ Res Public Health. 2021 Dec 18;18(24):13345. doi: 10.3390/ijerph182413345 (PMC8707536; doi:10.3390/ijerph182413345)
Supplement: Supplementary file 1 [file ijerph-18-13345-s001.zip]

Archive with 1 entries (1 files):
- ijerph-1398632-supplementary.pdf
